# Supplementary material for: Kidney Microcirculation as a Target for Innovative Therapies in AKI
Source: J Clin Med. 2021 Sep 7;10(18):4041. doi: 10.3390/jcm10184041 (PMC8471583; doi:10.3390/jcm10184041)
Supplement: Supplementary file 1 [file jcm-10-04041-s001.zip]

Archive with 1 entries (1 files):
- jcm-1329011-supplementary.pdf
